# Supplementary material for: Assessing Fish and Motile Fauna around Offshore Windfarms Using Stereo Baited Video
Source: PLoS One. 2016 Mar 2;11(3):e0149701. doi: 10.1371/journal.pone.0149701 (PMC4775020; doi:10.1371/journal.pone.0149701)
Supplement: S1 Dataset — (XLSX) [file pone.0149701.s001.xlsx]

## Sheet: All abundance data
Sample number	Ctenolabrus rupestris	Cyanea Larmarckii	Triglidae	Paguridae	Cyanea capillata	Atherina prebyter	Cancer pagarus	Soleidae	Nephrops norvegicus	Scyliorhinus stellaris	Homarus gammarus	Merlangius merlangus	Scyliorhinus canicula	Goneplaxis rhomboides	MaxN	Species	Treatment
2	0	0	0	0	0	0	0	1	0	1	0	3	1	1	7	5	F
4	0	0	0	0	0	0	1	0	0	0	0	2	1	0	4	3	F
6	0	0	0	0	0	1	0	1	0	0	0	1	1	0	4	4	F
8	0	0	0	0	0	0	0	0	1	1	1	0	2	2	7	5	F
10	0	0	0	0	0	0	0	0	1	0	1	1	2	1	6	5	F
12	0	0	0	0	0	1	0	0	1	0	0	1	1	3	7	5	F
18	0	0	0	0	0	0	0	1	2	1	1	1	1	2	9	7	F
20	0	0	0	0	1	0	0	0	0	0	0	1	1	1	4	4	F
1	1	0	0	0	1	1	2	0	0	1	1	0	0	0	7	6	N
3	0	0	0	0	0	0	0	1	0	1	1	1	1	1	6	6	N
5	0	0	1	0	0	1	1	0	0	1	0	1	2	0	7	6	N
7	0	0	0	1	0	1	0	0	0	1	2	0	1	0	6	5	N
9	0	0	0	0	0	0	1	1	0	2	0	2	2	0	8	5	N
11	0	0	0	0	0	0	0	0	0	1	1	0	1	3	6	4	N
17	0	0	0	0	0	0	0	0	1	0	2	0	1	0	4	3	N
19	0	1	0	0	0	0	0	0	0	0	1	0	1	0	3	3	N
13	0	0	0	0	0	1	0	0	1	0	0	1	0	4	7	4	REF
14	0	0	0	0	0	0	0	1	1	0	0	1	0	2	5	4	REF
15	0	0	0	0	0	0	1	1	1	0	0	1	0	3	7	5	REF
16	0	0	0	0	0	0	0	0	1	0	0	1	0	2	4	3	REF
